# Supplementary material for: Targeted strategy by curcumin and tideglusib biomimetic nano-systems alleviates oxidative stress and inflammation under ischemic stroke
Source: Drug Deliv. 2025 Nov 25;32(1):2585599. doi: 10.1080/10717544.2025.2585599 (PMC12667299; doi:10.1080/10717544.2025.2585599)
Supplement: Supplementary material — Original Images for Fig S1_Fig S9.zip [file IDRD_A_2585599_SM5400.zip]

Archive with 70 entries (70 files):
- Original Image for Fig S1 (PLGA-NPs).tif
- Original Image for Fig S1 (PLTM-NPs).tif
- Original Image for Fig S2.tif
- Original Image for Fig S3.tif
- Original Image for Fig S4 (Cur@PLTM).tif
- Original Image for Fig S4 (Tid@PLTM).tif
- Original Image for Fig S5 bEnd.3 (2.5μM-merged).tif
- Original Image for Fig S5 bEnd.3 (2.5μM-nucleus).tif
- Original Image for Fig S5 bEnd.3 (2.5μM-ROS).tif
- Original Image for Fig S5 bEnd.3 (5μM-merged).tif
- Original Image for Fig S5 bEnd.3 (5μM-nucleus).tif
- Original Image for Fig S5 bEnd.3 (5μM-ROS).tif
- Original Image for Fig S5 bEnd.3 (PBS-merged).tif
- Original Image for Fig S5 bEnd.3 (PBS-nucleus).tif
- Original Image for Fig S5 bEnd.3 (PBS-ROS).tif
- Original Image for Fig S5 BV2 (2.5μM-merged).tif
- Original Image for Fig S5 BV2 (2.5μM-nucleus).tif
- Original Image for Fig S5 BV2 (2.5μM-ROS).tif
- Original Image for Fig S5 BV2 (5μM-merged).tif
- Original Image for Fig S5 BV2 (5μM-nucleus).tif
- Original Image for Fig S5 BV2 (5μM-ROS).tif
- Original Image for Fig S5 BV2 (PBS-merged).tif
- Original Image for Fig S5 BV2 (PBS-nucleus).tif
- Original Image for Fig S5 BV2 (PBS-ROS).tif
- Original Image for Fig S6 (IL-10).tif
- Original Image for Fig S6 (IL-6).tif
- Original Image for Fig S6 (TGF-β1).tif
- Original Image for Fig S7 (IL-10).tif
- Original Image for Fig S7 (TGF-β1).tif
- Original Image for Fig S8.tif
- Original Image for Fig S9 DiD@PLGA left (CD31-DiD).tif
- Original Image for Fig S9 DiD@PLGA left (CD31-marker).tif
- Original Image for Fig S9 DiD@PLGA left (CD31-merged).tif
- Original Image for Fig S9 DiD@PLGA left (CD31-nucleus).tif
- Original Image for Fig S9 DiD@PLGA left (GFAP-DiD).tif
- Original Image for Fig S9 DiD@PLGA left (GFAP-marker).tif
- Original Image for Fig S9 DiD@PLGA left (GFAP-merged).tif
- Original Image for Fig S9 DiD@PLGA left (GFAP-nucleus).tif
- Original Image for Fig S9 DiD@PLGA left (Iba-1-DiD).tif
- Original Image for Fig S9 DiD@PLGA left (Iba-1-marker).tif
- Original Image for Fig S9 DiD@PLGA left (Iba-1-merged).tif
- Original Image for Fig S9 DiD@PLGA left (Iba-1-nucleus).tif
- Original Image for Fig S9 DiD@PLGA left (NeuN-DiD).tif
- Original Image for Fig S9 DiD@PLGA left (NeuN-marker).tif
- Original Image for Fig S9 DiD@PLGA left (NeuN-merged).tif
- Original Image for Fig S9 DiD@PLGA left (NeuN-nucleus).tif
- Original Image for Fig S9 DiD@PLGA right (CD31).tif
- Original Image for Fig S9 DiD@PLGA right (GFAP).tif
- Original Image for Fig S9 DiD@PLGA right (Iba-1).tif
- Original Image for Fig S9 DiD@PLGA right (NeuN).tif
- Original Image for Fig S9 DiD@PLTM left (CD31-DiD).tif
- Original Image for Fig S9 DiD@PLTM left (CD31-marker).tif
- Original Image for Fig S9 DiD@PLTM left (CD31-merged).tif
- Original Image for Fig S9 DiD@PLTM left (CD31-nucleus).tif
- Original Image for Fig S9 DiD@PLTM left (GFAP-DiD).tif
- Original Image for Fig S9 DiD@PLTM left (GFAP-marker).tif
- Original Image for Fig S9 DiD@PLTM left (GFAP-merged).tif
- Original Image for Fig S9 DiD@PLTM left (GFAP-nucleus).tif
- Original Image for Fig S9 DiD@PLTM left (Iba-1-DiD).tif
- Original Image for Fig S9 DiD@PLTM left (Iba-1-marker).tif
- Original Image for Fig S9 DiD@PLTM left (Iba-1-merged).tif
- Original Image for Fig S9 DiD@PLTM left (Iba-1-nucleus).tif
- Original Image for Fig S9 DiD@PLTM left (NeuN-DiD).tif
- Original Image for Fig S9 DiD@PLTM left (NeuN-marker).tif
- Original Image for Fig S9 DiD@PLTM left (NeuN-merged).tif
- Original Image for Fig S9 DiD@PLTM left (NeuN-nucleus).tif
- Original Image for Fig S9 DiD@PLTM right (CD31).tif
- Original Image for Fig S9 DiD@PLTM right (GFAP).tif
- Original Image for Fig S9 DiD@PLTM right (Iba-1).tif
- Original Image for Fig S9 DiD@PLTM right (NeuN).tif
