# Supplementary material for: Targeted strategy by curcumin and tideglusib biomimetic nano-systems alleviates oxidative stress and inflammation under ischemic stroke
Source: Drug Deliv. 2025 Nov 25;32(1):2585599. doi: 10.1080/10717544.2025.2585599 (PMC12667299; doi:10.1080/10717544.2025.2585599)
Supplement: Supplementary material — Original Images for Fig 1_Fig 2.zip [file IDRD_A_2585599_SM5401.zip]

Archive with 26 entries (26 files):
- Original Image for Fig 1A (left).tif
- Original Image for Fig 1A (right).tif
- Original Image for Fig 1B.tif
- Original Image for Fig 1C.tif
- Original Image for Fig 1D.tif
- Original Image for Fig 2A (left).tif
- Original Image for Fig 2A (right).tif
- Original Image for Fig 2B.tif
- Original Image for Fig 2C.tif
- Original Image for Fig 2D bEnd.3 DiD@PLGA (cytoplasm).tif
- Original Image for Fig 2D bEnd.3 DiD@PLGA (merged).tif
- Original Image for Fig 2D bEnd.3 DiD@PLGA (nanoparticles).tif
- Original Image for Fig 2D bEnd.3 DiD@PLGA (nucleus).tif
- Original Image for Fig 2D bEnd.3 DiD@PLTM (cytoplasm).tif
- Original Image for Fig 2D bEnd.3 DiD@PLTM (merged).tif
- Original Image for Fig 2D bEnd.3 DiD@PLTM (nanoparticles).tif
- Original Image for Fig 2D bEnd.3 DiD@PLTM (nucleus).tif
- Original Image for Fig 2D BV2 DiD@PLGA (cytoplasm).tif
- Original Image for Fig 2D BV2 DiD@PLGA (merged).tif
- Original Image for Fig 2D BV2 DiD@PLGA (nanoparticles).tif
- Original Image for Fig 2D BV2 DiD@PLGA (nucleus).tif
- Original Image for Fig 2D BV2 DiD@PLTM (cytoplasm).tif
- Original Image for Fig 2D BV2 DiD@PLTM (merged).tif
- Original Image for Fig 2D BV2 DiD@PLTM (nanoparticles).tif
- Original Image for Fig 2D BV2 DiD@PLTM (nucleus).tif
- Original Image for Fig 2E.tif
