# Supplementary material for: Targeted strategy by curcumin and tideglusib biomimetic nano-systems alleviates oxidative stress and inflammation under ischemic stroke
Source: Drug Deliv. 2025 Nov 25;32(1):2585599. doi: 10.1080/10717544.2025.2585599 (PMC12667299; doi:10.1080/10717544.2025.2585599)
Supplement: Supplementary material — Original Images for Fig 5.zip [file IDRD_A_2585599_SM5403.zip]

Archive with 11 entries (11 files):
- Original Image for Fig 5A.tif
- Original Image for Fig 5B.tif
- Original Image for Fig 5C.tif
- Original Image for Fig 5D CD31 DiD@PLGA.tif
- Original Image for Fig 5D CD31 DiD@PLTM.tif
- Original Image for Fig 5D GFAP DiD@PLGA.tif
- Original Image for Fig 5D GFAP DiD@PLTM.tif
- Original Image for Fig 5D Iba-1 DiD@PLGA.tif
- Original Image for Fig 5D Iba-1 DiD@PLTM.tif
- Original Image for Fig 5D NeuN DiD@PLGA.tif
- Original Image for Fig 5D NeuN DiD@PLTM.tif
