# Supplementary material for: Targeted strategy by curcumin and tideglusib biomimetic nano-systems alleviates oxidative stress and inflammation under ischemic stroke
Source: Drug Deliv. 2025 Nov 25;32(1):2585599. doi: 10.1080/10717544.2025.2585599 (PMC12667299; doi:10.1080/10717544.2025.2585599)
Supplement: Supplementary material — Original Images for Fig 3_Fig 4.zip [file IDRD_A_2585599_SM5405.zip]

Archive with 51 entries (51 files):
- Original Image for Fig 3A.tif
- Original Image for Fig 3B.tif
- Original Image for Fig 3C.tif
- Original Image for Fig 3D.tif
- Original Image for Fig 3E (IL-10).tif
- Original Image for Fig 3E (IL-6).tif
- Original Image for Fig 3E (TGF-β1).tif
- Original Image for Fig 3E (TNF-α).tif
- Original Image for Fig 3F (IL-4).tif
- Original Image for Fig 3F (PBS).tif
- Original Image for Fig 3F (Tid@PLTM).tif
- Original Image for Fig 3G.tif
- Original Image for Fig 3H.tif
- Original Image for Fig 3I.tif
- Original Image for Fig 3J.tif
- Original Image for Fig 3K.tif
- Original Image for Fig 4A.tif
- Original Image for Fig 4B.tif
- Original Image for Fig 4C Healthy C6@PLGA (cytomembrane).tif
- Original Image for Fig 4C Healthy C6@PLGA (merged).tif
- Original Image for Fig 4C Healthy C6@PLGA (nanoparticles).tif
- Original Image for Fig 4C Healthy C6@PLGA (nucleus).tif
- Original Image for Fig 4C Healthy C6@PLTM (cytomembrane).tif
- Original Image for Fig 4C Healthy C6@PLTM (merged).tif
- Original Image for Fig 4C Healthy C6@PLTM (nanoparticles).tif
- Original Image for Fig 4C Healthy C6@PLTM (nucleus).tif
- Original Image for Fig 4C Injured C6@PLGA (cytomembrane).tif
- Original Image for Fig 4C Injured C6@PLGA (merged).tif
- Original Image for Fig 4C Injured C6@PLGA (nanoparticles).tif
- Original Image for Fig 4C Injured C6@PLGA (nucleus).tif
- Original Image for Fig 4C Injured C6@PLTM (cytomembrane).tif
- Original Image for Fig 4C Injured C6@PLTM (merged).tif
- Original Image for Fig 4C Injured C6@PLTM (nanoparticles).tif
- Original Image for Fig 4C Injured C6@PLTM (nucleus).tif
- Original Image for Fig 4D Healthy C6@PLGA (cytomembrane).tif
- Original Image for Fig 4D Healthy C6@PLGA (merged).tif
- Original Image for Fig 4D Healthy C6@PLGA (nanoparticles).tif
- Original Image for Fig 4D Healthy C6@PLGA (nucleus).tif
- Original Image for Fig 4D Healthy C6@PLTM (cytomembrane).tif
- Original Image for Fig 4D Healthy C6@PLTM (merged).tif
- Original Image for Fig 4D Healthy C6@PLTM (nanoparticles).tif
- Original Image for Fig 4D Healthy C6@PLTM (nucleus).tif
- Original Image for Fig 4D Injured C6@PLGA (cytomembrane).tif
- Original Image for Fig 4D Injured C6@PLGA (merged).tif
- Original Image for Fig 4D Injured C6@PLGA (nanoparticles).tif
- Original Image for Fig 4D Injured C6@PLGA (nucleus).tif
- Original Image for Fig 4D Injured C6@PLTM (cytomembrane).tif
- Original Image for Fig 4D Injured C6@PLTM (merged).tif
- Original Image for Fig 4D Injured C6@PLTM (nanoparticles).tif
- Original Image for Fig 4D Injured C6@PLTM (nucleus).tif
- Original Image for Fig 4E.tif
