# Supplementary material for: Targeted strategy by curcumin and tideglusib biomimetic nano-systems alleviates oxidative stress and inflammation under ischemic stroke
Source: Drug Deliv. 2025 Nov 25;32(1):2585599. doi: 10.1080/10717544.2025.2585599 (PMC12667299; doi:10.1080/10717544.2025.2585599)
Supplement: Supplementary material — Original Images for Fig S10_1.zip [file IDRD_A_2585599_SM5406.zip]

Archive with 10 entries (10 files):
- Original Image for Fig S10 G1 (heart).tif
- Original Image for Fig S10 G1 (kidney).tif
- Original Image for Fig S10 G1 (liver).tif
- Original Image for Fig S10 G1 (lung).tif
- Original Image for Fig S10 G1 (spleen).tif
- Original Image for Fig S10 G2 (heart).tif
- Original Image for Fig S10 G2 (kidney).tif
- Original Image for Fig S10 G2 (liver).tif
- Original Image for Fig S10 G2 (lung).tif
- Original Image for Fig S10 G2 (spleen).tif
