# Supplementary material for: Targeted strategy by curcumin and tideglusib biomimetic nano-systems alleviates oxidative stress and inflammation under ischemic stroke
Source: Drug Deliv. 2025 Nov 25;32(1):2585599. doi: 10.1080/10717544.2025.2585599 (PMC12667299; doi:10.1080/10717544.2025.2585599)
Supplement: Supplementary material — Raw data.xlsx [file IDRD_A_2585599_SM5408.xlsx]

## Sheet: Fig. 1B
	size / nm	Cur@PLGA	Cur@PLTM	Tid@PLGA	Tid@PLTM
	58.8	0	0	0	0
	68.1	0	4.51	0	2.19
	78.8	3.77	15.1	3.51	9.79
	91.3	13.4	21.9	12.9	18.7
	106	20.7	20	20.8	21.4
	122	20.3	14.6	20.9	17.7
	142	15.7	9.55	16.2	12.3
	164	11	6.05	11.2	8.02
	190	7.27	3.84	7.24	5.02
	220	4.31	2.27	4.15	2.81
	255	2.17	1.19	1.98	1.31
	295	0.947	0.569	0.803	0.514
	342	0.347	0.249	0.261	0.156
	396	0.0945	0.0941	0.0591	0.0298
	459	0.0135	0.0266	0.00619	0.00183
	531	0	0.00445	0	0
	615	0	0.000177	0	0
	712	0	0	0	0

## Sheet: Fig. 1C
	Cur@PLGA			Cur@PLTM			Tid@PLGA			Tid@PLTM
size / nm	135.49	146.1	129.36	115.83	121.6	126.14	124.75	134.92	137.41	133.11	141.91	122.41
zeta potential / mV	-1.1	-1.14	-1.11	-8.43	-9.96	-7.89	-0.911	-1.28	-1.06	-8.88	-8.73	-9.85

## Sheet: Fig. 2A
Cur@PLTM
	BV2			bEnd.3
PBS	101.821	101.506	96.6725	106.738	97.4332	95.8289
blank@PLTM	93.275	97.7934	91.5937	102.567	102.567	104.171
2.5	107.776	91.9089	88.2312	106.667	111.693	107.094
5	95.3928	94.4056	99.5887	104.991	106.382	100.713
10	90.9914	93.7063	92.9659	97.754	98.5027	100.749
20	56.2522	52.3643	51.2084	77.9323	73.975	75.9536
Tid@PLTM
	BV2			bEnd.3
PBS	99.0773	101.153	99.7693	97.4522	101.956	100.591
blank@PLTM	93.275	97.7934	91.5937	95.4959	96.9973	92.9026
5	107.036	108.766	104.96	105.641	99.4995	98.1347
10	107.266	107.612	112.803	96.0874	91.3103	93.7671
20	92.1534	98.1691	102.615	97.7707	93.4031	96.5423
30	92.5029	86.9665	89.3887	93.6761	94.9045	91.2193

## Sheet: Fig. 2C
	Normal			OGD/R
DiD@PLGA	3991.67	3947.09	3907.76	4373.23	4611.79	4502.58
DiD@PLTM	3998.19	3841.56	4184.32	4341.27	4384.52	4643.86

## Sheet: Fig. 2E
	Chlopromazine			Dynasore			EIPA			NaN3			Control
PLGA-NPs	99.8735	93.9551	90.0405	2.32128	2.63089	2.22391	108.789	110.589	120.281	94.8208	92.9174	93.7543	100.758	101.45	97.7917
PLTM-NPs	108.72	103.679	103.644	4.51565	3.82446	4.193	113.132	115.18	113.504	94.7549	94.8245	96.108	102.579	98.3589	99.0617
PLGA-NPs	118.837	113.423	118.243	2.09373	1.67327	1.30051	98.3338	99.0059	91.0734	67.7449	72.2058	69.1611	97.8166	97.7556	104.428
PLTM-NPs	118.026	117.374	112.691	11.6267	12.3656	12.8247	106.633	104.205	104.8	72.5949	73.7386	73.2899	98.8664	98.6406	102.493

## Sheet: Fig. 3B
	PBS	Free Cur	Cur@PLGA	Cur@PLTM
	1.00478	1.10431	0.884127	0.717104
	0.995161	1.16746	0.958024	0.686188
	1.00006	0.982908	0.81023	0.653387

## Sheet: Fig. 3C
	PBS	Free Cur	Cur@PLGA	Cur@PLTM
	1.17283	0.744159	0.595149	0.746763
	0.946882	0.946813	0.463336	0.613921
	0.88029	0.859257	0.423394	0.489095

## Sheet: Fig. 3E
IL-6
	PBS	5 μM	10 μM	20 μM
	0.987239	0.853153	0.808766	0.692066
	1.0098	0.74681	0.775476	0.766784
	1.00296	0.893102	0.753468	0.724801
TNF-α
	PBS	5 μM	10 μM	20 μM
	1.11957	0.864286	0.871477	0.831245
	1.02882	0.855548	0.789193	0.806608
	0.851604	0.927243	0.865075	0.79523
IL-10
	PBS	5 μM	10 μM	20 μM
	0.928467	0.874161	0.927591	1.9708
	0.981898	0.874161	1.03533	1.80263
	1.08963	0.927591	1.5819	2.99299
TGF-β1
	PBS	5 μM	10 μM	20 μM
	1.01604	2.96257	4.51344	7.94317
	0.967919	4.02826	4.82402	8.22304
	1.01604	3.75252	5.09777	9.68194

## Sheet: Fig. 3G
	PBS	Tid@PLTM
	18103.3	15328.6
	17836.2	15854.6
	17936.2	15493.5

## Sheet: Fig. 3H
	1	2	3	4	5
	0.8784	0.420672	0.28192	0.164928	0.121408
	1.05408	0.424512	0.269568	0.183424	0.083584
	1.06752	0.329408	0.255232	0.18976	0.095808

[truncated: 15 more sheets: Fig. 3I, Fig. 3J, Fig. 3K, Fig. 4B, Fig. 4E, Fig. 5C, Fig. 6C, Fig. 6D, Fig. S1, Fig. S2, Fig. S3, Fig. S4, Fig. S6, Fig. S7, Fig. S8]
